# Supplementary material for: Structure, biosynthesis, and bioactivity of nostolysamides
Source: bioRxiv. 2026 Apr 5:2026.01.31.703028. Preprint. [Version 2] doi: 10.64898/2026.01.31.703028 (PMC13060382; doi:10.64898/2026.01.31.703028)
Supplement: Supplement 2 [file media-2.zip]

Archive with 2 entries (2 files):
- classII-cutoff14-with-archaea.cys
- NpuN_query_70.cys
